# Supplementary material for: Schizotrophic Sclerotinia sclerotiorum-Mediated Root and Rhizosphere Microbiome Alterations Activate Growth and Disease Resistance in Wheat
Source: Microbiol Spectr. 2023 May 22;11(3):e00981-23. doi: 10.1128/spectrum.00981-23 (PMC10269679; doi:10.1128/spectrum.00981-23)
Supplement: Supplemental file 1 — Table S1. Download spectrum.00981-23-s0002.xlsx, XLSX file, 0.01 MB [file spectrum.00981-23-s0002.xlsx]

## Sheet: Supplementary Table 1 
Supplementary Table 1 Relative sequence abundance of fungal phyla associated with the rhizosphere soil and the roots
taxa	mean(Rhizosphere soil of DT-8 treated wheat )	variance(Rhizosphere soil of DT-8 treated wheat )	stderr(Rhizosphere soil of DT-8 treated wheat )	mean(Rhizosphere soil of nontreated wheat)	variance(Rhizosphere soil of nontreated wheat)	stderr(Rhizosphere soil of nontreated wheat)	p-value	q-value
Glomeromycota	0.000416	0	5.8e-05	0.000111	0	4.8e-05	0.001615	0.0141
Chytridiomycota	0.00612	2.6e-05	0.002085	0.000477	0	0.000256	0.008846	0.038608
Entomophthoromycota	0.014613	0.000124	0.00455	0.112905	0.01198	0.044684	0.024692	0.071844
