# Supplementary material for: Schizotrophic Sclerotinia sclerotiorum-Mediated Root and Rhizosphere Microbiome Alterations Activate Growth and Disease Resistance in Wheat
Source: Microbiol Spectr. 2023 May 22;11(3):e00981-23. doi: 10.1128/spectrum.00981-23 (PMC10269679; doi:10.1128/spectrum.00981-23)
Supplement: Supplemental file 2 — Table S2. Download spectrum.00981-23-s0003.xlsx, XLSX file, 0.01 MB [file spectrum.00981-23-s0003.xlsx]

## Sheet: Supplementary Table 2 
Supplementary Table 2 Relative sequence abundance of bacterial phyla associated with the rhizosphere soil and the roots
taxa	mean(Rhizosphere soil of DT-8 treated wheat )	variance(Rhizosphere soil of DT-8 treated wheat )	stderr(Rhizosphere soil of DT-8 treated wheat )	mean(Rhizosphere soil of nontreated wheat)	variance(Rhizosphere soil of nontreated wheat)	stderr(Rhizosphere soil of nontreated wheat)	p-value	q-value
Planctomycetes	0.001507	0	0.000192	0.000455	0	6.4e-05	0.0005	0.010037
Verrucomicrobia	0.015057	9e-06	0.00124	0.0072	7e-06	0.001062	0.000944	0.010037
Gemmatimonadetes	0.042716	9.8e-05	0.004038	0.025514	3.3e-05	0.002328	0.003889	0.027554
Latescibacteria	0.000827	0	0.000111	0.000384	0	8.4e-05	0.010278	0.037935
Bacteroidetes	0.082109	0.000163	0.005206	0.055438	0.000291	0.006965	0.011556	0.037935
Actinobacteria	0.135035	0.002295	0.019558	0.218009	0.002404	0.020018	0.013722	0.037935
Acidobacteria	0.012215	7e-06	0.001077	0.008056	5e-06	0.000935	0.014	0.037935
Thermotogae	3.8e-05	0	1.3e-05	0	0	0	0.014278	0.037935
Nitrospirae	0.001249	0	0.000286	0.000449	0	0.000102	0.024833	0.05865
Entotheonellaeota	0.000525	0	8.9e-05	0.000285	0	5.3e-05	0.039611	0.084196
taxa	mean(DT-8 treated wheat root)	variance(DT-8 treated wheat root)	stderr(DT-8 treated wheat root)	mean(Nontreated wheat root)	variance(Nontreated wheat root)	stderr(Nontreated wheat root)	p-value	q-value
Firmicutes	0.007281	5e-06	0.00084	0.003275	2e-06	0.000557	0.0025	0.075826
Gemmatimonadetes	0.001434	0	0.000196	0.000805	0	0.000161	0.028375	0.362068
Cyanobacteria	0.000118	0	3.8e-05	2.4e-05	0	1.6e-05	0.035813	0.362068
