# Supplementary material for: Schizotrophic Sclerotinia sclerotiorum-Mediated Root and Rhizosphere Microbiome Alterations Activate Growth and Disease Resistance in Wheat
Source: Microbiol Spectr. 2023 May 22;11(3):e00981-23. doi: 10.1128/spectrum.00981-23 (PMC10269679; doi:10.1128/spectrum.00981-23)
Supplement: Supplemental file 3 — Table S3. Download spectrum.00981-23-s0004.xlsx, XLSX file, 0.01 MB [file spectrum.00981-23-s0004.xlsx]

## Sheet: Supplementary Table 3
Supplementary Table 3 The differentially abundant genera of fungi in roots samples, (FDR p values < 0.05).
taxa	WRD1	WRD2	WRD3	WRD4	WRD5	WRC1	WRC2	WRC3	WRC4	WRC5	p-value	q-value
Leptospora	0.000471427	0.000983969	0.000225516	0.000532841	0.000184574	0.000615031	0.00155779	0.00168109	0.00153736	0.00127062	0.001054	0.192787
Botrytis	0.000676396	0.00155795	0.000369026	0.0010042	0.000246098	0.000881545	0.00309509	0.00340317	0.00264425	0.0026847	0.001279	0.192787
Enterographa	0	4.1e-05	4.1e-05	0	0	4.1e-05	0.000184475	0.000225512	0.000143487	4.1e-05	0.00445	0.4168
Phaeosphaeria	0	0.000860973	0.00227566	0.00010247	6.15e-05	0.00918447	0.00758399	0.0150888	0.00346418	0.00178297	0.005532	0.4168
Schizangiella	0.00141428	0.00254192	0.0028087	0.00407829	0.000266607	0.00377219	0.00286962	0.00436672	0.00284924	0.00553335	0.013171	0.66163
Myrmecridium	2.05e-05	0	0	0	0	0.000471524	0.00631316	0.00147608	0.000881418	0.00211087	0.022333	0.775673
Exserohilum	0	0	0	0	0	4.1e-05	8.2e-05	0	8.2e-05	0	0.022595	0.775673
Rhizoctonia	0.000245962	0.000553483	0.000205015	0.000225433	0	0	0	0	0	8.2e-05	0.024378	0.775673
Pyrenochaetopsis	0.000143478	0.00100447	0.0014351	0.00036889	0.00067677	0.048649	0.00649763	0.00457173	0.0138977	0.0204324	0.025739	0.775673
Microidium	0	0	0	0	0	6.15e-05	0	0.000123006	0	0.000122963	0.02873	0.775673
Sclerotinia	0.00151677	0.000225493	0.000102507	0.00209038	0.000492197	8.2e-05	8.2e-05	6.15e-05	0.000102491	4.1e-05	0.032793	0.775673
Neodevriesia	8.2e-05	0.000286991	0	0	0	0.000615031	0.000942874	8.2e-05	0.000348468	8.2e-05	0.039099	0.775673
Halomyces	0	0	0	0	0	6.15e-05	0	2.05e-05	0	0	0.043908	0.775673
Monascus	0	0	0	0	0	0	0	0	0	8.2e-05	0.043908	0.775673
Acremonium	0.00278757	0.00149645	0.00391578	0.000512348	0.000512705	0.00471524	0.010884	0.00606831	0.0154761	0.0351265	0.044378	0.775673
Pichia	0	0	0	0	0	0	8.2e-05	2.05e-05	0	6.15e-05	0.046099	0.775673
Dinemasporium	0	0	0	0	0	4.1e-05	0.000491934	0.000123006	0.000717434	0	0.048351	0.775673
Cyphellophora	0.00557514	0.00209093	0.00317773	0.00254124	0.000717787	0.00223461	0.00690758	0.00221411	0.0107205	0.00799262	0.049676	0.775673
