# Supplementary material for: Schizotrophic Sclerotinia sclerotiorum-Mediated Root and Rhizosphere Microbiome Alterations Activate Growth and Disease Resistance in Wheat
Source: Microbiol Spectr. 2023 May 22;11(3):e00981-23. doi: 10.1128/spectrum.00981-23 (PMC10269679; doi:10.1128/spectrum.00981-23)
Supplement: Supplemental file 4 — Table S4. Download spectrum.00981-23-s0005.xlsx, XLSX file, 0.01 MB [file spectrum.00981-23-s0005.xlsx]

## Sheet: Supplementary Table 4
Supplementary Table 4 The differentially abundant genera of fungi in rhizosphere soil samples, (FDR p values < 0.05).
taxa	SD1	SD2	SD3	SD4	SD5	SC1	SC2	SC3	SC4	SC5	p-value	q-value
Pyrenochaetopsis	0.000122989	0.000327842	0.000491834	0.000184468	0.001086	0.00479469	0.00190543	0.00301118	0.00360811	0.00537028	0.000206	0.04175
Fusarium	0.00366916	0.00774527	0.00719307	0.00621042	0.00590128	0.000225391	0.00153663	8.19e-05	0.000492015	4.1e-05	0.000574	0.058151
Sporobolomyces	0.000983909	0.00127039	0.000430354	0.000717375	0.000717169	0.000512253	0.000696607	0.000696464	0.000102503	4.1e-05	0.001596	0.107853
Chaetomium	0.00237778	0.0022744	0.00456995	0.00268503	0.00565539	0.000983526	0.000512211	0.00161826	0	0	0.003515	0.173211
Cladosporium	0.00264425	0.00272519	0.00766441	0.0150034	0.011905	0.00278666	0.00149566	0.000860338	4.1e-05	4.1e-05	0.004706	0.173211
Psathyrella	0	0.000348332	0	0	4.1e-05	0	0	0	0	0	0.005125	0.173211
Plectosphaerella	8.2e-05	0.00211048	0.000204931	0.000491914	0.00145483	0.000122941	0.000184396	0.000798886	0.000143504	4.1e-05	0.00789	0.206636
Cyphellophora	0.000532951	0.00219244	0.00348382	0.00133227	0.00448743	0.000348332	0	0.000635012	4.1e-05	4.1e-05	0.0095	0.206636
Guehomyces	0.000245977	0.00110647	0.0014755	0.000758368	0.00118845	8.2e-05	0.000471234	0.000102421	6.15e-05	0.000266464	0.010787	0.206636
Melanospora	0.000184483	0.00139333	0.000573806	0	0.000840112	0.000163921	0	0	0	0	0.011375	0.206636
Clonostachys	0.000266475	0.00225391	0.00256163	0.00086085	0.00178268	0.000348332	0	0.00014339	0	0	0.011618	0.206636
Lecanicillium	0.000573947	0.0076838	0.00141402	0.00280801	0.00883142	0.000799115	0.000245861	0.00133148	0	0	0.012228	0.206636
Heydenia	0.0206416	0.0101631	0.0026436	0.00100432	0.00434399	0.000102451	0	0.00114712	4.1e-05	6.15e-05	0.014654	0.228591
Itersonilia	0.000573947	0.00641341	0.00432404	0.00416077	0.00696678	0.00153676	0.00536797	0.00149535	0.000943029	0.000286962	0.018397	0.259181
Scedosporium	0.00043046	0.000327842	0.000122958	0	0	0	0	0	0	0	0.019699	0.259181
Dialonectria	0.000102491	0.00213097	0.000717257	0	0.00131139	0.000225391	0.000122931	0	0	0	0.021287	0.259181
Genolevuria	0	0	0	0	0	0.000368822	0.000184396	0	0.000225507	0	0.021728	0.259181
Zymoseptoria	0	0	0	0	0	0.000245881	0.000184396	0.000102421	0	0	0.024618	0.277337
Malassezia	0.000143487	0.000409802	4.1e-05	0.00100432	0.000635207	0	0.000143419	0.000102421	4.1e-05	2.05e-05	0.026993	0.279125
Sarocladium	0.000143487	0.00249979	0.00297149	0.00143475	0.000840112	0.000143431	4.1e-05	0.000327748	4.1e-05	0.000286962	0.028772	0.279125
Shiraia	0	0.000204901	0	0.000204964	8.2e-05	0	0	0	0	0	0.029265	0.279125
Myrmecridium	0	0	0	0	0	0.000491763	0	0.000204842	0	0.000655912	0.030779	0.279125
Conocybe	0	0	8.2e-05	0	0	0	0	0	0	0	0.033035	0.279125
Stagonospora	0	0	0	8.2e-05	0	0	0	0	0	0	0.033035	0.279125
Preussia	0	0.000327842	0.000368875	0.000450921	0.000676188	0	0	0.00053259	0	4.1e-05	0.03514	0.285031
Schizangiella	0.011356	0.0115564	0.0133205	0.00764517	0.034752	0.0347308	0.15645	0.0140932	0.291478	0.128682	0.040493	0.315818
Schizothecium	0.00159885	0.013421	0.00217227	0.000717375	0.0138926	0.000676174	0.000614653	0.00190504	0.000820025	0.00110685	0.044956	0.326861
Mortierella	0.0021318	0.0123555	0.00125008	0.00670233	0.00241788	0.00249979	0.00157761	0.00190504	0.000697021	0.00120934	0.045132	0.326861
Poaceascoma	0.000368966	0	0	0.000307446	0.00038932	0	0	0.000163874	0	2.05e-05	0.047206	0.33009
Leptospora	0.000122989	0.000307352	4.1e-05	0.000245957	0	2.05e-05	4.1e-05	0.000122905	0	0	0.04964	0.331496
