# Supplementary material for: Schizotrophic Sclerotinia sclerotiorum-Mediated Root and Rhizosphere Microbiome Alterations Activate Growth and Disease Resistance in Wheat
Source: Microbiol Spectr. 2023 May 22;11(3):e00981-23. doi: 10.1128/spectrum.00981-23 (PMC10269679; doi:10.1128/spectrum.00981-23)
Supplement: Supplemental file 5 — Table S5. Download spectrum.00981-23-s0006.xlsx, XLSX file, 0.02 MB [file spectrum.00981-23-s0006.xlsx]

## Sheet: Supplementary Table 5
Supplementary Table 5 The differentially abundant genera of bacteria in roots samples, (FDR p values < 0.05).
taxa	WRD1	WRD2	WRD3	WRD4	WRD5	WRC1	WRC2	WRC3	WRC4	WRC5	p-value	q-value
Fictibacillus	0.000263913	0.000264498	0.000296834	0.000231842	0.000263652	0.000131467	6.58e-05	9.89e-05	0	6.61e-05	0.000211	0.076838
Bryobacter	0.000131957	9.92e-05	0.000131926	0.000132481	9.89e-05	0	0	0	0	6.61e-05	0.000276	0.076838
Kineococcus	0.00112163	0.00142168	0.000659631	0.00112609	0.000692087	0.00210346	0.00200678	0.00227565	0.0021722	0.00267636	0.000359	0.076838
Pseudorhodoferax	0.00118761	0.00304172	0.00293536	0.00218594	0.00207626	0.000230066	0.000361878	0	0.000362033	0.000198249	0.000415	0.076838
Aquipuribacter	0.000131957	3.31e-05	0	0	0	0.0002958	0.000230286	0.000395765	0.000296209	0.000198249	0.00044	0.076838
Actinoplanes	0.0200904	0.0163989	0.0130937	0.0181499	0.00767887	0.0301387	0.0289831	0.0282642	0.0347222	0.0352552	0.000502	0.076838
Lysobacter	0.00125359	0.000958804	0.00102243	0.000960488	0.00125235	0.000427266	0.00032898	0.000296824	0.000625329	0.000792995	0.000814	0.086957
Burkholderia	0.000428859	0.000661244	0.000494723	0.000629285	0.000692087	0.0002958	0.000361878	9.89e-05	0.000263296	0.000198249	0.000851	0.086957
Bacillus	0	6.61e-05	0	0	6.59e-05	0	0	0	0	0	0.000975	0.089097
Hyphomicrobium	0.000824729	0.00112412	0.000494723	0.000861127	0.000626174	0.00190626	0.00131592	0.00141816	0.00207346	0.00178424	0.001152	0.089097
Acinetobacter	0.000989674	0.000628182	0.000824538	0.000828006	0.00118644	0.000164333	0.000526368	0.000494707	0.000362033	0.000198249	0.001217	0.089097
Shinella	0.00108864	0.000991867	0.00148417	0.00165601	0.0017467	0.000821666	0.00065796	0.000461726	0.000329121	0.000594746	0.00126	0.089097
Ellin6067	0.000461848	0.000330622	0.000560686	0.000596165	0.000362522	9.86e-05	0	0.000230863	0.000131648	0.00023129	0.001793	0.117696
Hydrogenophaga	0.00201234	0.00224823	0.00461741	0.00284834	0.00247174	0.00105173	0.000756654	0.000527687	0.000691153	0.000660829	0.001991	0.121992
Actinorectispora	0.000164946	0.000231436	0.000197889	0.000430563	0.000164783	0.000755932	0.00138171	0.00072557	0.000855714	0.00161903	0.00218	0.125218
Coriobacteriaceae_UCG-002	6.6e-05	6.61e-05	0	6.62e-05	6.59e-05	0	0	0	0	0	0.002997	0.162046
Xenophilus	0.00184739	0.00132249	0.00148417	0.00129169	0.000659131	0.000427266	0.000394776	0.000824511	0.000362033	0.000330415	0.003297	0.16838
Paucibacter	0.000527826	0.000859618	0.000824538	0.000960488	0.000889826	0.000690199	0.000263184	0.000329804	0.000362033	0.00023129	0.003687	0.169125
Frondihabitans	0.000725761	0.000760431	0.000395778	0.00109297	0.000395478	0.0001972	0.000131592	0	0.00016456	0.000132166	0.003737	0.169125
Variovorax	0.0258305	0.0185148	0.023153	0.0262644	0.0198069	0.0397358	0.0314505	0.0315953	0.0293576	0.0399802	0.003864	0.169125
Chthoniobacter	0	0	0	0	0	6.57e-05	6.58e-05	0	9.87e-05	9.91e-05	0.005471	0.228574
Crossiella	9.9e-05	9.92e-05	6.6e-05	0	6.59e-05	0	0	0	0	0	0.005814	0.23237
Virgisporangium	6.6e-05	0	0	0	0	0.0001972	9.87e-05	0.000164902	6.58e-05	6.61e-05	0.00665	0.248728
Promicromonospora	0.000197935	0.000330622	0.000230871	0.000165601	0.000131826	0.000361533	0.000296082	0.000395765	0.000230384	0.000396498	0.006765	0.248728
Marisediminicola	0.00227625	0.00277723	0.00171504	0.00337827	0.00105461	0.000361533	0.00101984	0.000890472	0.000559505	0.000925161	0.007969	0.274678
Thiomonas	9.9e-05	0.000231436	0.000164908	0.000231842	0.000164783	0.000690199	0.00032898	0.000659609	0.000460769	0.000264332	0.008068	0.274678
Krasilnikovia	0	3.31e-05	6.6e-05	3.31e-05	0	9.86e-05	6.58e-05	6.6e-05	6.58e-05	6.61e-05	0.009421	0.309283
Simplicispira	0	6.61e-05	0	0	0	0.0001972	0	0.000131922	0.000197472	0.000132166	0.011954	0.378891
Bosea	0.00188038	0.0012233	0.00164908	0.00195409	0.00115348	0.00210346	0.00203967	0.00250651	0.00250132	0.00330415	0.013192	0.404206
Enterobacter	0	0	0.000131926	0.000165601	0.000626174	6.57e-05	6.58e-05	0	0	6.61e-05	0.015467	0.453914
Parafrigoribacterium	0.000923696	0.00214905	0.00118734	0.00172225	0.000461391	0.000328666	0.000460572	0.000626628	0.000230384	0.000330415	0.015802	0.453914
Dokdonella	0.000362881	0.000231436	0.000164908	0.000264962	0.000164783	6.57e-05	6.58e-05	0.000164902	9.87e-05	0.000165207	0.016796	0.467841
Devosia	6.6e-05	3.31e-05	0	6.62e-05	0	0	0	0	0	0	0.018229	0.472649
Allorhizobium	0.0315046	0.0214243	0.030376	0.0230186	0.0274528	0.0607047	0.0387867	0.0628937	0.0371906	0.0300677	0.018257	0.472649
Mycobacterium	0.000725761	0.000462871	0.000461741	0.000298082	0.000362522	0.00164333	0.000526368	0.00112133	0.000724065	0.00118949	0.018511	0.472649
Larkinella	6.6e-05	6.61e-05	0	0	0	0.000262933	0.00016449	0.000164902	0.00016456	0	0.019074	0.473873
Herbiconiux	0.00105565	0.00128943	0.00131926	0.000529924	0.00121939	0.00318806	0.00233576	0.00178094	0.00121775	0.0017512	0.020384	0.485914
Novosphingobium	0.000626794	0.000528996	0.00085752	0.000662405	0.00115348	0.00131467	0.00148041	0.000956433	0.000855714	0.00125558	0.020805	0.485914
BIyi10	0.000626794	0.00145474	0.00158311	0.000695525	0.00085687	0.000690199	0.000592164	0.000230863	0.000296209	0.000528663	0.021341	0.485914
Delftia	0.000560815	0.000826556	0.00201187	0.000563044	0.000922783	0.0003944	0.000230286	0.000164902	0.000230384	0.000330415	0.022418	0.485914
Nocardia	0.00191337	0.000363684	0.000659631	0.000828006	0.000395478	0.00111746	0.00105273	0.00115431	0.00128357	0.0017512	0.022882	0.485914
Malikia	9.9e-05	0.000495933	0.000956464	0.000132481	0.000329565	0	0	0	0	0	0.023703	0.485914
Phyllobacterium	0.00313397	0.00115718	0.00247362	0.00115921	0.00207626	0.00111746	0.00125012	0.000923452	0.00105319	0.000561705	0.023824	0.485914
Ralstonia	0	0.000264498	0.000197889	0.000132481	0.000263652	6.57e-05	0	0	6.58e-05	6.61e-05	0.024204	0.485914
Isoptericola	0.000197935	0.000330622	0.000230871	0.000165601	0.000131826	0.000361533	0.000296082	0.000395765	0.000230384	0.000396498	0.024563	0.485914
Schumannella	0.00125359	0.00224823	0.00145119	0.00145729	0.00181261	0.000854532	0.00128302	0.00131922	0.000921538	0.00128862	0.024845	0.485914
Paenibacillus	0.000230924	0.000198373	0.000296834	0.000198722	0.000494348	0	0.000230286	9.89e-05	0	0.000198249	0.025759	0.490227
Streptomyces	0.0133276	0.0135555	0.0115106	0.0119233	0.00959035	0.015513	0.0149357	0.0196234	0.0170814	0.0295721	0.026427	0.490227
Dyadobacter	0.000989674	0.000991867	0.000824538	0.000828006	0.00121939	0.000854532	0.00138171	0.0013522	0.00138231	0.00138774	0.026666	0.490227
Rivibacter	6.6e-05	0	6.6e-05	6.62e-05	0	0	0	0	0	0	0.028372	0.511361
Subtercola	0.000329891	0.000528996	0.000263852	0.000298082	0.000164783	0.000164333	0.000230286	0.000164902	0.000131648	0.000132166	0.029412	0.519915
Belnapia	0	0	0	0	6.59e-05	0.000131467	0.000131592	6.6e-05	6.58e-05	0	0.031505	0.543084
Allokutzneria	0	0.000132249	0	0	6.59e-05	0.000131467	6.58e-05	0.000164902	0.000131648	0.000330415	0.031904	0.543084
Tropicihabitans	0.000461848	0.000462871	0.000395778	0.000695525	6.59e-05	3.29e-05	6.58e-05	0.000230863	0.000296209	9.91e-05	0.033158	0.554165
Frigoribacterium	0.00108864	0.00155392	0.000296834	0.000430563	0.000593218	0.00190626	0.00299372	0.00161604	0.000559505	0.00280853	0.033904	0.556517
Asticcacaulis	0.000659783	0.00029756	0.000560686	0.000728646	0.000626174	0.000953132	0.000756654	0.000956433	0.000592417	0.000826037	0.038118	0.603803
Sanguibacter	9.9e-05	6.61e-05	0	0	6.59e-05	0	0	0	0	0	0.03818	0.603803
Runella	0	0	0	3.31e-05	0	6.57e-05	0.000131592	6.6e-05	0	3.3e-05	0.038755	0.603803
Polynucleobacter	0	0	0	0	0	0	6.58e-05	0	6.58e-05	9.91e-05	0.03965	0.604907
Sphingomonas	0.00613598	0.00575283	0.00689314	0.00847879	0.00616287	0.00976139	0.0102971	0.00745358	0.00707609	0.00859078	0.040142	0.604907
Leptothrix	0.00343087	0.00234742	0.00234169	0.0029477	0.000988696	0.0012818	0.000888246	0.000989413	0.00174434	0.00185032	0.041536	0.609358
Pseudarthrobacter	0.0153729	0.0209284	0.0146768	0.019541	0.0145009	0.00713206	0.00934303	0.0132252	0.010861	0.017545	0.042276	0.609358
Iamia	0.00079174	0.000826556	0.000527704	0.000927367	0.000362522	0.00101887	0.00098694	0.00102239	0.000822801	0.000958203	0.043084	0.609358
Lautropia	0	6.61e-05	0.000131926	9.94e-05	0	0	0	0	0	0	0.043192	0.609358
Nocardioides	0.012239	0.011175	0.00900396	0.0111946	0.00942557	0.0133439	0.011613	0.0131922	0.0150079	0.0209483	0.043752	0.609358
Verticia	6.6e-05	0.000231436	0.000230871	9.94e-05	0.000164783	0.0002958	0.000690858	0.000461726	0.000263296	0.000165207	0.044638	0.612411
Actinotalea	0	0	0	0	0	0	0	9.89e-05	6.58e-05	0.000132166	0.046025	0.622154
Planococcus	6.6e-05	0.000132249	0	0	0.000164783	0	0	0	0	0	0.049895	0.664692
