# Supplementary material for: Schizotrophic Sclerotinia sclerotiorum-Mediated Root and Rhizosphere Microbiome Alterations Activate Growth and Disease Resistance in Wheat
Source: Microbiol Spectr. 2023 May 22;11(3):e00981-23. doi: 10.1128/spectrum.00981-23 (PMC10269679; doi:10.1128/spectrum.00981-23)
Supplement: Supplemental file 6 — Table S6. Download spectrum.00981-23-s0007.xlsx, XLSX file, 0.02 MB [file spectrum.00981-23-s0007.xlsx]

## Sheet: Supplementary Table 6
Supplementary Table 6 The differentially abundant genera of bacteria in the rhizosphere soil samples, (FDR p values < 0.05).
taxa	SD1	SD2	SD3	SD4	SD5	SC1	SC2	SC3	SC4	SC5	p-value	q-value
Microvirga	0.00124549	0.000759803	0.000790931	0.00112586	0.00101284	0.00199307	0.0017421	0.0025588	0.0024071	0.00229343	0.000219	0.173273
Adhaeribacter	0.00183546	0.00218031	0.00250461	0.00221862	0.00245042	0.00163367	0.00151201	0.00164026	0.00138491	0.00103038	0.000889	0.213625
Fictibacillus	0.00085218	0.00188299	0.00145004	0.00268221	0.00303852	0.00640397	0.00476613	0.0076108	0.00689155	0.00415476	0.00091	0.213625
Paenisporosarcina	0.00127827	0.00201513	0.00174664	0.00221862	0.00205835	0.00369209	0.00420734	0.00341174	0.00537475	0.00299142	0.001078	0.213625
Haliangium	0.00167158	0.00194906	0.00210915	0.00142389	0.00209102	0.000751487	0.00157775	0.000360857	0.000494609	0.000531809	0.001623	0.257299
SM1A02	0.000557194	0.000693733	0.000527287	0.000430478	0.000882151	0.000130693	0.000460178	0.000131221	0.000230817	6.65e-05	0.002847	0.335272
Ottowia	0.00226155	0.00178389	0.00204324	0.00211927	0.00222171	0.000947527	0.00167636	0.00131221	0.00115409	0.00186133	0.003308	0.335272
Anaeromyxobacter	0.000688299	0.00105712	0.000922752	0.00062916	0.000555428	0.000555447	0.000361569	0.000328052	9.89e-05	0.000299142	0.003383	0.335272
MND1	0.0143887	0.010373	0.00837068	0.00658962	0.00666514	0.00267921	0.00634388	0.00328052	0.00131896	0.00219371	0.004153	0.365799
Sphingomonas	0.0253687	0.0209772	0.0277485	0.0255306	0.0190806	0.0363654	0.0277422	0.0356264	0.0489663	0.0415808	0.005066	0.401614
Dokdonella	0.00196657	0.00155264	0.00247166	0.00132455	0.0017643	0.00130693	0.000723137	0.00141062	0.000659478	0.000664761	0.006766	0.41763
Gryllotalpicola	0	0	0	0	0	6.53e-05	6.57e-05	0	3.3e-05	6.65e-05	0.006841	0.41763
OM27_clade	0.000327761	0.000726768	0.000494332	0.000496705	0.000490084	0.00019604	0.000328699	0.000328052	6.59e-05	0.000332381	0.007617	0.41763
Neorhizobium	0.0647329	0.0169139	0.026628	0.0246035	0.0162381	0.0363981	0.0297801	0.0378244	0.0476473	0.0463338	0.007958	0.41763
Paenibacillus	0.0079646	0.0116283	0.0136106	0.0114904	0.0181658	0.00568516	0.00555501	0.0101696	0.0046823	0.00525161	0.008174	0.41763
Nannocystis	6.56e-05	9.91e-05	9.89e-05	9.93e-05	0	0	0	0	0	3.32e-05	0.008596	0.41763
Streptomyces	0.00308096	0.00158568	0.00217506	0.00304646	0.00202568	0.00519506	0.00269533	0.0038382	0.00563854	0.00558399	0.009141	0.41763
MN_122.2a	0	0	0	0	0	6.53e-05	3.29e-05	6.56e-05	0	3.32e-05	0.009575	0.41763
Corallococcus	0	0	3.3e-05	0	6.53e-05	6.53e-05	0.000197219	6.56e-05	9.89e-05	0.00016619	0.010009	0.41763
Hartmannibacter	0	0	0	0	0	6.53e-05	6.57e-05	0.000131221	6.59e-05	0	0.011192	0.443627
Ohtaekwangia	0.00127827	0.00221334	0.00168073	0.001457	0.00173163	0.000424753	0.0014134	0.000688909	0.00016487	0.00142924	0.013808	0.448493
Mucilaginibacter	0	3.3e-05	9.89e-05	0.000132455	9.8e-05	0	0	0	0	0	0.014042	0.448493
Nitrospira	0.00147493	0.00171782	0.00121935	0.000463592	0.00218904	0.000849507	0.000558788	0.000524883	0.000230817	0.000365619	0.014213	0.448493
Aureimonas	0	0	0.000131822	3.31e-05	0.000163361	0.000261387	0.000164349	0.000196831	0.000263791	0.000132952	0.014251	0.448493
Clostridium	6.56e-05	9.91e-05	6.59e-05	9.93e-05	0.000163361	6.53e-05	3.29e-05	6.56e-05	0	0	0.016916	0.448493
Ellin6067	0.00986562	0.0089855	0.00972186	0.00566244	0.0132649	0.00601189	0.00732998	0.00613457	0.00333037	0.00528485	0.017132	0.448493
Methylobacillus	0.000360538	0.000528559	0.000560243	0.000430478	0.000261378	0.000718813	0.000525918	0.00111538	0.000692452	0.000797713	0.017347	0.448493
metagenome	0.00085218	0.00105712	0.00177959	0.00172191	0.00111086	0.00163367	0.00180784	0.000820129	0.000494609	0.00119657	0.017365	0.448493
Lacibacter	0	9.91e-05	0.000164777	0.000198682	0.000163361	6.53e-05	0	0	0	3.32e-05	0.018177	0.448493
Ensifer	0.00170436	0.00188299	0.000757975	0.0016888	0.00182965	0.00316931	0.00177497	0.00531444	0.00349524	0.0030579	0.01829	0.448493
Asticcacaulis	0	6.61e-05	3.3e-05	0	0	6.53e-05	6.57e-05	0.000131221	0.000197844	0.000299142	0.018329	0.448493
Sanguibacter	6.56e-05	9.91e-05	0.000131822	3.31e-05	0	0	0	0	0	0	0.01835	0.448493
Candidatus_Berkiella	0.000196657	0.000264279	0.000329554	0.000529819	0.000424739	0.000457427	0.000427308	0.000820129	0.00092327	0.000797713	0.019695	0.448493
Vogesella	0.000294985	0.000231244	0.000230688	0.000132455	6.53e-05	0.000457427	0.000262959	0.000295247	0.000461635	0.000332381	0.019793	0.448493
Parviterribacter	6.56e-05	3.3e-05	6.59e-05	0	6.53e-05	0	0	0	3.3e-05	0	0.019871	0.448493
Gaiella	0.00154048	0.00138747	0.00115344	0.000860956	0.00199301	0.000914853	0.00105184	0.000787324	0.000659478	0.000830951	0.020743	0.448493
Frigoribacterium	0.000196657	3.3e-05	0.000296599	0.000264909	0.000130689	0.000424753	0.000295829	0.000393662	0.000263791	0.000465333	0.021234	0.448493
Rhizobacter	0.00134382	0.0013214	0.00187846	0.00211927	0.00150292	0.00228713	0.00331986	0.00200111	0.00276981	0.00435418	0.021856	0.448493
Roseateles	0.000131105	9.91e-05	0.000164777	0.000331137	0.000130689	0.000130693	3.29e-05	3.28e-05	3.3e-05	3.32e-05	0.022165	0.448493
Pajaroellobacter	0.000294985	0.000660698	0.000692064	0.00036425	0.000359395	0.000228713	0.000460178	6.56e-05	9.89e-05	0.000132952	0.022629	0.448493
Herminiimonas	0.000557194	0.000165175	0.00036251	0.00115898	0.000522756	0	0.000230089	6.56e-05	0.000197844	9.97e-05	0.02447	0.463193
Clostridium	0.000196657	0.000429454	0.000131822	6.62e-05	0.000392067	9.8e-05	3.29e-05	0	9.89e-05	3.32e-05	0.024539	0.463193
Bosea	0.000950508	0.000495524	0.00115344	0.00102652	0.000359395	0.00166634	0.000986096	0.00131221	0.00154977	0.0023599	0.02647	0.488025
Phenylobacterium	0.00216322	0.00155264	0.00309781	0.00125832	0.00124155	0.00382278	0.00161062	0.00351015	0.00478122	0.00435418	0.028054	0.493968
Tropicihabitans	0.000327761	0.000165175	0.000164777	0.000430478	9.8e-05	0.00078416	0.000394438	0.000229636	0.00112111	0.000897427	0.028257	0.493968
Arenimonas	0.00445756	0.00343563	0.00566834	0.00370873	0.00274447	0.00898517	0.00440456	0.00492078	0.00880404	0.00990494	0.028662	0.493968
Brevibacillus	9.83e-05	6.61e-05	9.89e-05	6.62e-05	0.000228706	6.53e-05	0	6.56e-05	0	0	0.031057	0.521656
Dechloromonas	6.56e-05	6.61e-05	0	6.62e-05	0	0	0	0	0	0	0.032743	0.521656
Pelomonas	0.00042609	0.000693733	0.00036251	0.000927183	0.000228706	0	0.000230089	0.000196831	0.000329739	0.000299142	0.033461	0.521656
alphaI_cluster	6.56e-05	3.3e-05	9.89e-05	6.62e-05	0.000130689	0.000228713	9.86e-05	9.84e-05	0.000197844	0.000199428	0.033707	0.521656
Zoogloea	6.56e-05	0	0	6.62e-05	0	6.53e-05	9.86e-05	9.84e-05	9.89e-05	3.32e-05	0.03429	0.521656
metagenome	9.83e-05	9.91e-05	0	0.000132455	9.8e-05	0	0	6.56e-05	0	0	0.034874	0.521656
Aquicella	0	0	0	0	0	6.53e-05	9.86e-05	0	0	6.65e-05	0.038769	0.558834
Acidibacter	0.00367093	0.00287404	0.0027353	0.00205305	0.00241775	0.00209109	0.0020708	0.00269002	0.00197844	0.00176162	0.040269	0.561004
metagenome	0.00085218	0.00105712	0.00177959	0.00172191	0.00111086	0.00163367	0.00180784	0.000820129	0.000494609	0.00119657	0.040335	0.561004
Caulobacter	0	6.61e-05	3.3e-05	0	0	6.53e-05	6.57e-05	0.000131221	0.000197844	0.000299142	0.041108	0.56189
Microbacterium	0.00350705	0.00294011	0.00385579	0.00546376	0.00169896	0.00192773	0.00230089	0.00150904	0.00220925	0.00272552	0.042491	0.567713
Knoellia	0.000294985	0.000330349	0.000527287	0.000430478	0.000326723	0.000359407	0.000295829	0.000196831	0.000131896	0.000299142	0.043787	0.567713
Ramlibacter	0.00465421	0.00373295	0.00461376	0.00367562	0.0060117	0.00254852	0.00522631	0.00219795	0.00234115	0.00309114	0.044054	0.567713
Candidatus_Solibacter	0.00317929	0.00168478	0.00158186	0.00102652	0.00215637	0.00117624	0.00134767	0.00137782	0.000857322	0.000731237	0.044398	0.567713
Mesotoga	0	0	3.3e-05	6.62e-05	6.53e-05	0	0	0	0	0	0.046219	0.570612
Ornithinicoccus	0	0	0	0	0	6.53e-05	3.29e-05	6.56e-05	0	0	0.047195	0.570612
Solibacillus	0	0	0	0	0	6.53e-05	3.29e-05	6.56e-05	0	0	0.047195	0.570612
Paenarthrobacter	0.00616191	0.00710251	0.0109412	0.0141395	0.00356128	0.0167614	0.0142327	0.0118427	0.0137171	0.0113009	0.048488	0.570612
Rubellimicrobium	6.56e-05	6.61e-05	0.000131822	0	0	0.000163367	0	0.000262441	0.000197844	0.000265904	0.048853	0.570612
Dongia	0.00199934	0.00128836	0.000659109	0.000529819	0.00114353	0.00039208	0.000361569	0.000787324	0.000494609	0.000664761	0.048967	0.570612
Promicromonospora	0.00085218	0.000660698	0.000461376	0.00178814	0.000424739	0.00104555	0.00210367	0.00144343	0.00135193	0.00216047	0.049931	0.570612
