# Supplementary material for: Schizotrophic Sclerotinia sclerotiorum-Mediated Root and Rhizosphere Microbiome Alterations Activate Growth and Disease Resistance in Wheat
Source: Microbiol Spectr. 2023 May 22;11(3):e00981-23. doi: 10.1128/spectrum.00981-23 (PMC10269679; doi:10.1128/spectrum.00981-23)
Supplement: Supplemental file 7 — Table S7. Download spectrum.00981-23-s0008.xlsx, XLSX file, 0.01 MB [file spectrum.00981-23-s0008.xlsx]

## Sheet: Supplementary Table 7
Supplementary Table 7: Fungal indicator species detected in roots and corresponding rhizosphere soils from DT8-treated and control wheat. Dufrene-Legendre indicator species analysis (Indval) was used for calculation of associations in R. The data shows indicator species from top 600 OTUs representing average relative abundance in all samples Significance levels: P ≤ 0.01*, P ≤ 0.001**, P ≤ 0.0001…
Genus or higher	Sample	Indicator value	P-value	RA-SD (%)	RA-SC (%)	RA-WRD (%)	RA-WRC (%)
Aspergillus	SD	1	0.0005***	5.89	0	0.01	0
Chytridiomycota	SD	1	0.0002***	0.46	0.02	0	0
Helotiales	SD	1	0.0003***	2.24	0	0.02	0
Stachybotrys	SD	0.99	0.0002***	0.09	0	0	0
Heydenia	SD	0.99	0.0004***	0.74	0.02	0	0
Trichoderma	SD	0.96	0.0003***	0.05	0	0	0
Cladorrhinum	SD	0.96	0.0057**	0.25	0.02	0.01	0
Fusarium_buharicum	SD	0.95	0.0003***	0.42	0	0.04	0
Ascomycota_unclassified	SD	0.95	0.0002***	0.12	0.01	0	0
Piromyces	SD	0.94	0.0042**	0.18	0.02	0	0
Malassezia	SD	0.9	0.0186*	0.04	0	0	0
Chaetomium	SD	0.9	0.0456*	0.26	0.05	0.01	0
Hypocreales	SD	0.89	0.0029**	0.07	0	0	0
Helotiales	SD	0.88	0.0153*	0.15	0.04	0	0
Stachybotrys	SD	0.87	0.009**	0.13	0	0.01	0
Penicillium	SD	0.86	0.0051**	0.03	0.01	0	0
Stachybotrys	SD	0.85	0.0237*	0.02	0	0	0
Didymella	SD	0.84	0.0089**	0.01	0	0	0
Melanospora	SD	0.82	0.0376*	0.06	0	0	0
Ceratobasidiaceae	SD	0.81	0.0247*	0.03	0	0.01	0
Malasseziale	SD	0.75	0.0488*	0.01	0	0	0
Pseudeurotium	SD	0.75	0.0396*	0.02	0	0	0
Thermomyces	SD	0.74	0.0396*	0.02	0	0	0
Rozellomycota	SC	0.94	0.0005***	0	0.02	0	0
Humicola	SC	0.88	0.0046**	0	0.02	0	0
Simplicillium	SC	0.88	0.0083**	0	0.03	0	0
Didymella	SC	0.83	0.0313*	0	0.01	0	0
Helotiales	SC	0.8	0.0244*	0.02	0.07	0	0
Pichia	SC	0.78	0.0349*	0	0.04	0	0
Vishniacozyma	SC	0.77	0.0371*	0	0.03	0	0
Mastigobasidium	SC	0.75	0.0364*	0	0.01	0	0
Monosporascus	WRD	0.9	0.0028**	0	0	0.03	0.01
Monographella	WRD	0.83	0.0134*	0	0	0.01	0
Pleosporales	WRC	0.97	0.0004***	0.01	0	0	0.25
Myrmecridium	WRC	0.97	0.0002***	0	0.01	0	0.13
Sordariomycetes	WRC	0.95	0.004**	0	0.01	0.03	0.31
Phaeosphaeria	WRC	0.93	0.0292*	0.03	0.02	0.06	0.73
Schizothecium	WRC	0.93	0.0011**	0	0	0	0.02
Hypocreaceae	WRC	0.89	0.0042**	0	0	0	0.05
Sordariales	WRC	0.89	0.0036**	0	0	0	0.04
Pseudocercospora	WRC	0.89	0.0078**	0	0	0	2.85
Schizothecium	WRC	0.89	0.0066**	0	0	0	0.02
Lasiosphaeriaceae	WRC	0.85	0.0127*	0	0	0.02	0.06
Preussia	WRC	0.84	0.0058**	0.01	0.01	0	0.18
Helotiales	WRC	0.78	0.0322*	0	0	0	0.12
Lasiosphaeriaceae	WRC	0.78	0.0348*	0	0	0	0.01
Dothideomycetes	WRC	0.74	0.0379*	0	0	0	0.05
