# Supplementary material for: Schizotrophic Sclerotinia sclerotiorum-Mediated Root and Rhizosphere Microbiome Alterations Activate Growth and Disease Resistance in Wheat
Source: Microbiol Spectr. 2023 May 22;11(3):e00981-23. doi: 10.1128/spectrum.00981-23 (PMC10269679; doi:10.1128/spectrum.00981-23)
Supplement: Supplemental file 8 — Table S8. Download spectrum.00981-23-s0009.xlsx, XLSX file, 0.01 MB [file spectrum.00981-23-s0009.xlsx]

## Sheet: Supplementary Table 8
Supplementary Table 8 Bacterial indicator species detected in roots and corresponding rhizosphere soils from DT8-treated and control wheat. Dufrene-Legendre indicator species analysis (Indval) was used for calculation of associations in R. The data shows indicator species from top 600 OTUs representing average relative abundance in all samples Significance levels: P ≤ 0.01*, P ≤ 0.001**, P ≤ 0.00…
Genus or higher	Sample	Indicator value	P-value	RA-SD (%)	RA-SC (%)	RA-WRD (%)	RA-WRC (%)
Pseudomonas	SD	0.809	0.0209*	0.0111893	0.00394932	0.00132087	0.000658792
Clostridium	SD	0.973	0.0003***	0.0592374	0.0032911	0	0
Lysinibacillus	SD	0.907	0.0011**	0.0184294	0.00394932	0	0
Pedosphaeraceae	SD	0.879	0.0017**	0.0223786	0.0065822	0	0
Burkholderiaceae	SD	0.826	0.0072**	0.0190876	0.0032911	0	0
Flavitalea	SD	0.775	0.0419*	0.0177712	0.00592398	0	0
Haliangium	SD	0.913	0.0011**	0.0230368	0.00460754	0	0
Escherichia-Shigella	SD	0.892	0.0164*	0.040808	0.00921507	0.00132087	0
Sphingobacteriales	SD	0.955	0.0003***	0.020404	0.00197466	0	0
Gemmatimonadaceae	SD	0.866	0.0054**	0.0197458	0.00131644	0	0
Stenotrophomonas	SD	0.826	0.0094**	0.0197458	0	0.00660437	0.00263517
Paenisporosarcina	SD	0.874	0.0026**	0.017113	0.0032911	0.00198131	0
Pseudarthrobacter	SD	0.8	0.0494**	0.023695	0.00131644	0.00330218	0.00131758
Burkholderiaceae	SD	0.821	0.0137**	0.0210622	0	0.000660437	0.00329396
Flavobacterium	SD	0.881	0.0087**	0.0750341	0	0.010567	0.0111995
Ferruginibacter	SD	0.928	0.0013**	0.0368588	0.00592398	0	0
Pseudomonas	SD	0.903	0.001***	0.020404	0.00460754	0	0
Paeniclostridium	SD	0.821	0.0256*	0.0283023	0.00526576	0	0
Bacillus	SD	0.941	0.0007***	0.0256695	0.00131644	0.00198131	0
Terrimonas	SD	0.919	0.0018**	0.0250114	0.00460754	0	0
Chitinophagaceae	SD	0.908	0.0003***	0.0559464	0.011848	0	0
Dermatophilaceae	SC	0.945	0.0009***	0	0.0164555	0	0.00197638
Micrococcaceae	SC	0.898	0.0026**	0.00460735	0.0190884	0	0
Altererythrobacter	SC	0.854	0.015*	0.00263277	0.0177719	0.00396262	0
Dermatophilaceae	SC	0.851	0.0068**	0.00460735	0.0190884	0	0.00263517
Pseudarthrobacter	SC	0.829	0.0487*	0.00131639	0.0144808	0.00264175	0.00263517
Flavobacterium	WRD	1	0.0003***	0.00394916	0	0.403527	0
Tetrasphaera	WRD	0.987	0.0007***	0	0	0.0495327	0.00131758
Bacillus	WRD	0.974	0.0003***	0	0.00131644	0.0244362	0
Kineosporia	WRD	0.948	0.0009***	0	0.0032911	0.0290592	0
Paucibacter	WRD	0.926	0.0007***	0.000658194	0.00394932	0.0277383	0
Stenotrophomonas	WRD	0.913	0.0013**	0	0.00065822	0.0165109	0.00263517
Microbacteriaceae	WRD	0.907	0.0007***	0	0	0.0277383	0.00592913
Parafrigoribacterium	WRD	0.892	0.0017**	0	0.00263288	0.025757	0.00395275
Bdellovibrio	WRD	0.88	0.003**	0.000658194	0.00197466	0.0204735	0.00329396
Erwinia	WRD	0.866	0.0107*	0.00131639	0.00131644	0.0138692	0.00197638
Caulobacter	WRD	0.861	0.0055**	0.00131639	0	0.0165109	0
Polaromonas	WRD	0.845	0.0028**	0	0	0.0132087	0.00527034
Massilia	WRD	0.779	0.0356*	0.00460735	0	0.0145296	0
Phenylobacterium	WRD	0.751	0.034*	0	0	0.021134	0.00131758
Umezawaea	WRD	0.939	0.0003***	0	0.00131644	0.0515141	0.00592913
Umezawaea	WRC	1	0.0003***	0	0.0032911	0.00660437	0.0961836
Hyphomicrobium	WRC	0.989	0.0003***	0	0.00065822	0	0.0289868
Actinoplanes	WRC	0.979	0.001***	0	0	0.00132087	0.0309632
metagenome	WRC	0.921	0.0011**	0	0	0.00330218	0.0184462
Nocardioides	WRC	0.918	0.0032**	0.00197458	0.00263288	0.00396262	0.0579737
Actinoplanes	WRC	0.918	0.0006***	0	0	0.00396262	0.0210813
Streptomyces	WRC	0.91	0.0009***	0	0	0.00396262	0.019105
Actinoplanes	WRC	0.903	0.0007***	0	0	0.00330218	0.0144934
Streptomycetaceae	WRC	0.9	0.0007***	0	0.00065822	0.00462306	0.0223989
Streptomyces	WRC	0.898	0.0004***	0	0	0.00858568	0.0322808
Pseudomonas	WRC	0.886	0.0009***	0	0	0.00594393	0.0217401
Devosia	WRC	0.883	0.0021**	0	0.00131644	0.00462306	0.0210813
Gammaproteobacteria_Incertae_Sedis	WRC	0.876	0.0025**	0	0.00394932	0.00264175	0.0217401
Rhizobacter	WRC	0.857	0.0206*	0	0	0.00264175	0.0296456
Allorhizobium-Neorhizobium-Pararhizobium-Rhizobium	WRC	0.845	0.0084**	0.00197458	0.00460754	0.00132087	0.0197638
Burkholderiaceae	WRC	0.831	0.0081**	0	0.00065822	0.00132087	0.012517
Methylobacterium	WRC	0.809	0.0201*	0.00131639	0.00065822	0.00462306	0.012517
